# Supplementary material for: Effects of a 12-week mini-basketball exercise intervention on executive function in children with attention-deficit/hyperactivity disorder: a randomized controlled trial
Source: Front Psychol. 2026 May 21;17:1840290. doi: 10.3389/fpsyg.2026.1840290 (PMC13233217; doi:10.3389/fpsyg.2026.1840290)
Supplement: Supplementary file 1 [file Data_Sheet_1.xlsx]

## Sheet: Sheet1
第一节课	第二节课	第三节课	第四节课	第五节课	第六节课	第七节课	第八节课	第九节课	第十节课	第十一节课	第十二节课	第十三节课	第十四节课	第十五节课	第十六节课	第十七节课	第十八节课	第十九节课	第二十节课	第二十一节课	第二十二节课	第二十三节课	第二十四节课	第二十五节课	第二十六节课	第二十七节课	第二十八节课	第二十九节课	第三十节课	第三十一节课	第三十二节课	第三十三节课	第三十四节课	第三十五节课	第三十六节课
133	132	129	138	129	134	137	132	140	138	144	136	135	137	139	134	139	132	140	138	143	137	133	140	139	136	143	137	141	138	133	140	134	134	132	137
128	136	125	136	138	136	141	133	143	135	136	130	138	140	137	136	141	135	134	137	139	142	138	137	136	134	140	136	138	141	136	129	136	139	136	140
139	140	143	144	140	132	138	131	139	137	140	138	143	132	136	138	137	137	139	143	136	134	136	129	134	132	133	142	136	132	135	137	137	138	135	138
127	133	130	125	127	139	140	135	137	141	134	132	136	141	138	140	136	137	137	139	128	138	138	138	133	130	130	139	141	137	138	136	140	134	138	140

## Sheet: Sheet1 (2)
Session 1	Session 2	Session 3	Session 4	Session 5	Session 6	Session 7	Session 8	Session 9	Session 10	Session 11	Session 12	Session 13	Session 14	Session 15	Session 16	Session 17	Session 18	Session 19	Session 20	Session 21	Session 22	Session 23	Session 24	Session 25	Session 26	Session 27	Session 28	Session 29	Session 30	Session 31	Session 32	Session 33	Session 34	Session 35	Session 36
133	132	130	131	129	131	144	132	130	134	127	135	135	130	140	134	134	132	130	126	136	135	137	129	143	129	132	140	138	137	132	133	140	133	136	135
128	129	130	130	130	128	133	133	133	126	123	130	133	130	129	136	131	136	121	132	130	130	134	137	131	128	130	134	137	129	139	130	130	136	134	140
132	130	132	125	138	132	126	131	137	137	132	136	132	131	135	133	132	135	134	133	133	132	132	136	138	137	137	132	133	126	134	136	129	134	132	133
130	133	130	128	127	130	131	135	128	142	139	134	129	133	136	140	133	120	128	124	132	136	135	138	140	136	137	134	139	128	138	138	138	123	130	138
130.75	131	130.5	128.5	131	130.25	133.5	132.75	132	134.75	130.25	133.75	132.25	131	135	135.75	132.5	130.75	128.25	128.75	132.75	133.25	134.5	135	138	132.5	134	135	136.75	130	135.75	134.25	134.25	131.5	133	136.5
